# Supplementary material for: A Genomic Surveillance Circuit for Emerging Viral Pathogens
Source: Microorganisms. 2025 Apr 16;13(4):912. doi: 10.3390/microorganisms13040912 (PMC12029405; doi:10.3390/microorganisms13040912)
Supplement: Supplementary file 1 [file microorganisms-13-00912-s001.zip]

Archive with 1 entries (1 files):
- microorganisms-3529119-supplementary.pdf
